# Supplementary material for: Intellectual disability-associated UNC80 mutations reveal inter-subunit interaction and dendritic function of the NALCN channel complex
Source: Nat Commun. 2020 Jul 3;11:3351. doi: 10.1038/s41467-020-17105-8 (PMC7335163; doi:10.1038/s41467-020-17105-8)
Supplement: Supplementary file 5 — Source data [file 41467_2020_17105_MOESM5_ESM.xlsx]

## Sheet: Figure 2f
Figure 2f		(+/+)						(-/-)						(-/-) ; UNC80						(-/-) ; NALCN						(-/-) ; UNC79
current unit: (-pA)		2mM Ca		0.1mM Ca		Subtraction(0.1mM Ca- 2mM Ca)		2mM Ca		0.1mM Ca		Subtraction(0.1mM Ca- 2mM Ca)		2mM Ca		0.1mM Ca		Subtraction(0.1mM Ca- 2mM Ca)		2mM Ca		0.1mM Ca		Subtraction(0.1mM Ca- 2mM Ca)		2mM Ca		0.1mM Ca		Subtraction(0.1mM Ca- 2mM Ca)
Current at Vm = -70 mV (pA)		9		50		41		4		4		0		27		41		14		9		13		4		2		3		1
		6		51		45		1		1		0		17		48		31		8		9		1		0		0		0
		11		31		20		2		3		1		22		43		21		8		8		0		2		4		2
		11		49		38		2		2		0		28		60		32		7		7		0		2		2		0
		9		34		25		1		1		0		21		62		41		11		13		2		1		1		0
								2		3		1		22		48		26								1		1		0
								4		6		2														1		1		0
								3		3		0
Averaged current size (pA)		9.2		43		33.8		2.375		2.875		0.5		22.8333		50.3333		27.5		8.6		10		1.4		1.28571		1.71429		0.428571
Subtraction (0.1mM Ca- 2mM Ca)
DNA	Averaged current size (pA)	SEM	P-value	*: P <0.05, n.s.: not significant
(+/+)	33.8	4.81041
(-/-)	0.5	0.26726	2.17351e-06	*
(-/-) ; UNC80	27.5	3.83623	0.32638	n.s
(-/-) ; NALCN	1.4	0.74833	0.000159919	*
(-/-) ; UNC79	0.42857	0.29738	8.12631e-06	*

## Sheet: Figure 3d
Figure 3d		(-/-) ; UNC80						(-/-) ; E1296Q						(-/-) ; E1296Q+Q341HP342S						(-/-) ; Q341HP342S
current unit: (-pA)		2mM Ca		0.1mM Ca		Subtraction(0.1mM Ca-2mM Ca)		2mM Ca		0.1mM Ca		Subtraction(0.1mM Ca-2mM Ca)		2mM Ca		0.1mM Ca		Subtraction(0.1mM Ca-2mM Ca)		2mM Ca		0.1mM Ca		Subtraction(0.1mM Ca-2mM Ca)
Current at Vm = -70 mV (pA)		16		47		31		7		17		10		4		13		9		3		15		12
		23		53		30		8		20		12		7		17		10		2		2		0
		23		51		28		5		31		26		5		14		9		4		9		5
		17		43		26		12		29		17		5		15		10		3		16		13
		16		51		35		13		29		16		4		16		12		4		2		-2
		17		44		27		9		23		14		6		17		11		2		9		7
		24		51		27		6		21		15		4		14		10		2		8		6
		17		45		28		12		21		9		4		12		8		3		8		5
		25		56		31		8		14		6		4		14		10		2		6		4
		17		45		28		8		28		20		4		14		10
		22		56		34		9		17		8
		23		53		30		7		18		11
		21		50		29		12		26		14
		22		47		25		15		30		15
		26		49		23		10		18		8
		21		49		28		11		28		17
		17		53		36		9		36		27
Averaged current size (pA)		20.4118		49.5882		29.1765		9.47059		23.8824		14.4118		4.7		14.6		9.9		2.77778		8.33333		5.55556
2mM Ca
DNA	Averaged current size (pA)	SEM	P-value	*: P <0.05, n.s.: not significant
(-/-) ; UNC80	20.4118	0.83163
(-/-) ; E1296Q	9.47059	0.65371	9.86292e-12	*
(-/-) ; E1296Q+Q341HP342S	4.7	0.335	2.46126e-13	*
(-/-) ; Q341HP342S	2.77778	0.27778	9.9747e-14	*
0.1mM Ca
DNA	Averaged current size (pA)	SEM	P-value	*: P <0.05, n.s.: not significant
(-/-) ; UNC80	49.5882	0.96657
(-/-) ; E1296Q	23.8823	1.50949	1.74613e-15	*
(-/-) ; E1296Q+Q341HP342S	14.6	0.52068	8.56675e-15	*
(-/-) ; Q341HP342S	8.33333	1.62447	3.17859e-12	*
Subtraction(0.1-2mM Ca)
DNA	Averaged current size (pA)	SEM	P-value	*: P <0.05, n.s.: not significant
(-/-) ; UNC80	29.1765	0.8412
(-/-) ; E1296Q	14.4118	1.43501	3.84984e-10	*
(-/-) ; E1296Q+Q341HP342S	9.9	0.34801	4.42064e-14	*
(-/-) ; Q341HP342S	5.55556	1.62542	1.00452e-09	*

## Sheet: Figure 4c
Figure 4c		NALCN-GFP-HA-6xHis
current unit: (-pA)		2mM Ca		0.1mM Ca		Subtraction(0.1mM Ca-2mM Ca)
Current at Vm = -70 mV (pA)		11		45		34
		8		41		33
		12		42		30
		11		38		27
		12		44		32
Averaged current size (pA)		10.8		42		31.2

## Sheet: Figure 5b
Figure 5b		Mock		UNC80		UNC80(1-2387)		UNC80(1-2554)		UNC80(1-2885)		UNC80(1-3000)
current unit: (-pA)		19		102		34		223		83		48
Current at Vm = -100 mV (pA)		15		73		41		138		152		85
		28		63		19		136		67		88
		42		94		38		99		131		96
		31		106		5		203		69		115
				184		14				88
				99		82
				113		11
				83		43
				77
				78
Averaged current size (pA)		27		97.4545		31.8889		159.8		98.3333		86.4
DNA	Averaged current size (pA)	SEM	P-value	*: P <0.05, n.s.: not significant
Mock	27	4.74342	0.000380009	*
UNC80	97.4545	9.83072
UNC80 (1-2387)	31.8889	7.8217	0.000128535	*
UNC80 (1-2554)	159.8	23.0204	0.01851	*
UNC80 (1-2885)	98.3333	14.2961	0.81796	n.s
UNC80 (1-3000)	86.4	10.9298	0.93272	n.s

## Sheet: Figure 6a
Figure 6a		Mock		UNC80		UNC80(1-2653)
current unit: (-pA)		22		104		123
Current at Vm = -100 mV (pA)		16		59		81
		12		119		104
		23		71		138
		9		82		125
				53		106
				48		124
				117		178
				47		154
				104		148
				127		154
				49		173
						204
						199
						153
						218
						352
Averaged current size (pA)		16.4		81.6667		160.824
DNA	Averaged current size (pA)	SEM	P-value	*: P <0.05, n.s.: not significant
Mock	16.4	2.7313	0.000237715	*
UNC80	81.6667	8.93862
UNC80(1-2653)	160.824	14.9876	0.000310598	*

## Sheet: Figure 6b
Figure 6b		UNC80(-/-):UNC80						UNC80(-/-):UNC80(1-2653)
current unit: (-pA)		2mM Ca		0.1mM Ca		Subtraction(0.1-2mM Ca)		2mM Ca		0.1mM Ca		Subtraction(0.1-2mM Ca)
Current at Vm = -70 mV (pA)		19		63		44		75		221		146
		23		47		24		89		193		104
		25		50		25		87		202		115
		27		51		24		90		228		138
		24		65		41		74		214		140
		20		59		39		86		200		114
		19		48		29		88		183		95
		27		35		8		87		222		135
		19		63		44		99		280		181
								97		276		179
Averaged current size (pA)		22.5556		53.4444		30.8889		87.2		221.9		134.7
2mM Ca
	Averaged current size (pA)	SEM	P-value	*: P <0.05, n.s.: not significant
UNC80(-/-):UNC80	22.5556	1.13175
UNC80(-/-):UNC80(1-2653)	87.2	2.52014	4.28273e-14	*
0.1mM Ca
	Averaged current size (pA)	SEM	P-value	*: P <0.05, n.s.: not significant
UNC80(-/-):UNC80	53.4444	3.28342
UNC80(-/-):UNC80(1-2653)	221.9	32.7056	3.74602e-11	*
Subtraction(0.1-2mM Ca)
	Averaged current size (pA)	SEM	P-value	*: P <0.05, n.s.: not significant
UNC80(-/-):UNC80	30.8889	4.02921
UNC80(-/-):UNC80(1-2653)	134.7	9.19426	1.68221e-08	*

## Sheet: Figure 6c
Figure 6c
	Surface experiment			input
1	GFP			GFP
	NALCN	1		NALCN	1
	NALCN+UNC80	3.67085		NALCN+UNC80	1.11211
	NALCN+UNC802654	5.19341		NALCN+UNC802654	1.09016
2	GFP			GFP
	NALCN	1		NALCN	1
	NALCN+UNC80	2.2947		NALCN+UNC80	1.04923
	NALCN+UNC802654	1.6259		NALCN+UNC802654	1.19326
3	GFP			GFP
	NALCN	1		NALCN	1
	NALCN+UNC80	1.77144		NALCN+UNC80	0.997748
	NALCN+UNC802654	1.21285		NALCN+UNC802654	0.968418
4	GFP			GFP
	NALCN	1		NALCN	1
	NALCN+UNC80	1.90755		NALCN+UNC80	1.10835
	NALCN+UNC802654	1.62755		NALCN+UNC802654	1.01576
5	GFP			GFP
	NALCN	1		NALCN	1
	NALCN+UNC80	5.74897		NALCN+UNC80	0.944303
	NALCN+UNC802654	5.5015		NALCN+UNC802654	0.921304

## Sheet: Figure 6f
Figure 6f		WT						UNC80L2654*
current unit: (-pA)		2mM Ca		0.1mM Ca		Subtraction(0.1-2mM Ca)		2mM Ca		0.1mM Ca		Subtraction(0.1-2mM Ca)
Current at Vm = -70 mV (pA)		12		34		22		43		120		77
		20		30		10		66		114		48
		9		37		28		41		105		64
		12		32		20		49		92		43
								51		112		61
								64		99		61
								37		104		35
								60		96		99
								64		118		36
								39		96		54
Averaged current size (pA)		13.25		33.25		20		51.4		105.6		57.8

## Sheet: Figure 8g
Figure 8g
	UNC79 input			UNC80 input			IP experiment
1	WT	1		WT	1		WT	1
	R2910Q	1.06153		R2910Q	1.36454		R2910Q	0.277487
2	WT	1		WT	1		WT	1
	R2910Q	0.941161		R2910Q	0.891401		R2910Q	0.786539
3	WT	1		WT	1		WT	1
	R2910Q	1.0904		R2910Q	0.763258		R2910Q	0.0117196
4	WT	1		WT	1		WT	1
	R2910Q	1.0011		R2910Q	1.00711		R2910Q	0.5455
